# Supplementary material for: Development of a multivariable prediction model for identification of patients at risk for medication transfer errors at ICU discharge
Source: PLoS One. 2019 Apr 30;14(4):e0215459. doi: 10.1371/journal.pone.0215459 (PMC6490883; doi:10.1371/journal.pone.0215459)
Supplement: S2 File — (XLSX) [file pone.0215459.s002.xlsx]

## Sheet: Blad1
Number	Hospital (2=Academic)	Studyarm	Sex (1=female)	DaysOnICU	Specialism(1=surgical)	Admissiontype (1=emergency)	BPMH (NoMed)	A10 Homemed [ATC}	A11&A12 Homemed	B01 Homemed	N0506 Homemed	R03 Homemed	C Homemed	PH-MTE Discharge ICU
803	2	1	0	1	1	1	3	0	0	1	0	0	1	0
804	2	1	0	8	1	0	10	1	0	1	0	0	1	1
808	2	1	0	54	0	1	2	0	0	0	0	1	0	1
809	2	1	1	75	0	0	10	0	0	0	1	0	1	0
816	2	1	0	1	1	0	1	0	1	0	0	0	0	0
839	2	1	0	1	0	1	10	1	0	0	1	0	1	1
841	2	1	0	5	0	1	5	0	1	1	0	0	0	1
845	2	1	0	15	1	1	4	0	0	1	0	0	1	1
847	2	1	0	2	1	0	1	0	0	0	1	0	0	0
849	2	1	1	8	1	0	10	0	0	1	0	1	1	1
851	2	1	0	1	1	1	8	1	0	1	0	0	1	0
852	2	1	0	2	1	0	6	0	0	1	0	0	1	1
858	2	1	0	6	1	1	8	1	0	1	0	0	1	1
888	2	1	0	2	0	1	8	1	1	0	0	0	0	0
892	2	1	1	1	1	0	11	0	1	1	1	0	1	1
893	2	1	0	17	1	1	1	0	0	0	0	0	0	0
897	2	1	1	2	0	1	2	0	0	1	0	0	0	0
900	2	1	0	4	1	0	10	1	0	1	0	0	1	0
911	2	1	0	17	1	1	2	0	0	0	0	0	0	1
912	2	1	0	15	0	0	10	1	1	1	0	0	1	1
918	2	1	1	1	0	0	11	0	1	0	0	0	1	0
921	2	1	0	12	0	1	1	0	0	0	0	0	1	1
929	2	1	1	5	1	1	7	0	0	1	0	0	1	0
942	2	1	1	2	1	0	3	0	0	0	0	0	1	0
943	2	1	0	3	0	1	12	0	0	1	0	1	1	0
944	2	1	0	1	1	0	14	0	1	0	1	0	1	1
951	2	1	0	2	1	0	6	0	0	1	0	0	1	1
958	2	1	1	2	0	1	1	0	0	0	0	1	0	1
963	2	1	1	2	1	0	6	0	1	0	0	1	1	1
980	2	1	1	11	1	1	1	0	0	0	0	0	0	0
984	2	1	0	7	1	1	16	0	1	1	1	0	1	1
992	2	1	0	2	0	0	9	0	1	0	0	0	1	0
995	2	1	0	15	1	1	2	0	0	0	0	1	0	0
1005	2	1	0	3	1	1	1	0	0	0	0	0	1	1
1018	2	1	1	2	0	1	9	0	1	0	0	1	0	0
1035	2	1	0	2	0	0	6	0	0	1	0	0	1	0
1052	2	1	0	1	0	0	5	1	1	1	0	0	1	0
1507	1	1	0	4	1	1	4	0	0	1	0	0	1	0
1510	1	1	0	4	0	1	1	1	0	0	0	0	0	1
1514	1	1	0	4	1	1	6	0	0	1	0	0	1	0
1517	1	1	0	4	0	1	8	0	1	1	0	1	1	1
1525	1	1	1	2	1	1	18	1	1	1	1	0	1	1
1526	1	1	1	1	0	1	2	0	0	0	0	0	0	1
1549	1	1	0	2	0	0	6	0	0	1	0	1	1	1
1551	1	1	0	2	1	1	6	0	1	0	0	0	1	1
1556	1	1	1	2	0	0	3	0	0	0	0	0	1	0
1557	1	1	0	2	0	0	6	0	0	1	0	0	1	0
1561	1	1	0	2	1	1	5	0	0	1	0	0	1	0
1581	1	1	0	5	1	1	3	0	0	1	0	0	1	1
1585	1	1	0	4	0	1	5	0	0	1	0	0	1	0
1590	1	1	0	3	0	1	1	0	0	0	0	0	1	0
1595	1	1	0	11	0	1	5	0	0	1	0	0	1	0
1600	1	1	0	15	0	1	1	0	0	0	0	0	0	0
1602	1	1	1	2	0	0	4	0	0	1	0	0	1	0
1603	1	1	0	1	0	0	10	0	0	1	1	0	1	0
1	1	0	0	12	0	1	13	0	1	0	1	0	1	1
2	1	0	0	6	0	1	1	0	0	0	0	0	0	1
4	1	0	1	7	0	1	21	0	1	1	1	1	0	1
5	1	0	1	6	0	0	3	0	0	1	0	0	1	1
8	1	0	0	3	0	1	1	0	0	0	0	1	0	0
18	1	0	0	2	0	0	7	0	1	1	0	0	1	1
21	1	0	1	1	0	1	9	0	1	1	0	0	1	1
22	1	0	0	6	0	1	10	0	1	0	0	0	1	1
24	1	0	0	1	0	1	8	1	1	0	0	1	1	1
27	1	0	1	3	0	1	4	0	0	1	1	0	1	1
29	1	0	0	5	0	1	8	0	0	1	1	0	1	1
33	1	0	1	5	1	0	5	0	0	0	0	0	0	0
40	1	0	0	5	0	1	13	1	0	0	1	1	1	1
41	1	0	0	4	0	1	2	0	0	1	0	0	0	0
42	1	0	0	4	0	1	1	0	0	0	0	0	0	1
59	1	0	1	2	0	0	5	0	0	1	0	0	1	1
65	1	0	0	3	0	1	7	0	0	0	1	0	0	0
69	1	0	0	10	0	0	2	0	0	0	0	0	1	1
84	1	0	0	5	0	1	8	0	0	1	0	0	1	1
87	1	0	1	4	0	0	2	0	0	0	1	0	0	0
95	1	0	0	2	0	0	6	0	0	1	0	0	1	1
98	1	0	0	7	0	0	7	0	1	1	0	1	1	1
99	1	0	0	2	1	1	9	0	1	1	0	0	1	1
106	1	0	1	3	0	1	3	1	0	0	0	0	1	0
108	1	0	0	3	0	1	7	0	0	0	1	1	0	1
112	1	0	0	1	0	1	19	1	1	1	1	1	1	1
113	1	0	1	2	0	1	4	0	0	1	0	0	1	1
115	1	0	0	3	0	1	5	0	0	0	1	0	1	1
121	1	0	0	13	0	1	1	0	0	0	1	0	0	0
127	1	0	1	2	1	1	6	0	0	0	1	0	1	1
133	1	0	0	6	0	1	3	0	0	0	1	0	1	1
134	1	0	1	4	0	1	6	0	1	0	0	0	1	1
135	1	0	1	3	0	1	2	0	0	0	1	0	0	1
141	1	0	0	2	0	0	10	1	0	1	0	0	1	0
151	1	0	0	1	0	1	6	0	0	1	0	1	1	1
159	1	0	0	2	0	1	9	1	0	0	1	1	1	1
161	1	0	0	3	0	1	2	1	0	0	0	0	0	0
162	1	0	0	16	0	1	10	0	0	1	0	0	1	1
165	1	0	0	7	0	1	5	1	1	1	0	0	1	1
166	1	0	0	4	0	0	5	1	0	1	0	1	1	0
170	1	0	0	3	1	1	1	0	0	0	0	0	1	1
195	1	0	0	5	0	0	5	0	0	0	0	0	0	1
196	1	0	0	3	0	1	2	0	0	0	0	0	1	0
204	1	0	0	2	0	1	7	1	0	1	0	0	1	1
214	1	0	0	8	0	1	2	0	0	1	0	0	1	0
216	1	0	0	1	1	1	3	0	0	0	1	0	1	1
233	1	0	0	7	0	1	13	0	1	1	1	0	1	1
236	1	0	1	8	0	1	2	0	0	0	0	0	0	1
238	1	0	0	3	1	1	8	1	0	1	0	0	1	1
248	1	0	1	1	1	1	14	1	1	1	1	0	1	0
257	1	0	0	6	0	1	2	0	0	1	0	0	1	1
262	1	0	0	6	0	1	6	0	0	1	0	0	1	0
265	1	0	0	2	0	0	4	0	0	1	0	0	1	0
267	1	0	0	2	1	1	10	0	0	1	0	0	1	0
270	1	0	0	1	0	1	5	0	0	0	0	0	1	1
273	1	0	1	12	1	1	8	0	1	0	1	1	1	1
275	1	0	1	2	1	1	20	0	1	0	1	1	1	1
279	1	0	1	3	0	1	14	0	0	1	1	1	1	1
282	1	0	0	2	0	1	3	0	0	1	0	0	1	1
285	1	0	0	2	0	1	4	0	0	1	0	0	1	1
296	1	0	1	2	1	1	2	0	0	1	0	1	0	0
298	1	0	0	1	0	0	9	0	0	1	1	0	1	1
307	1	0	0	17	0	1	11	1	1	1	1	0	1	1
319	1	0	0	5	0	0	1	0	0	0	0	0	0	0
351	1	0	0	21	0	1	5	1	0	1	0	0	1	1
352	1	0	0	3	0	1	7	0	0	0	1	0	0	1
354	1	0	1	13	0	1	7	0	0	0	0	0	1	0
356	1	0	0	6	0	1	11	0	1	1	0	0	1	1
360	1	0	0	4	1	1	9	0	1	1	0	1	0	1
362	1	0	0	2	0	1	1	0	0	0	0	0	1	0
365	1	0	1	9	0	1	3	1	0	0	0	0	0	1
366	1	0	1	2	0	1	11	0	1	1	0	0	1	0
367	1	0	1	2	0	1	15	1	1	1	0	1	1	1
368	1	0	0	2	0	1	3	0	0	0	0	1	0	1
370	1	0	0	3	0	1	11	1	1	1	1	0	1	1
371	1	0	0	6	0	0	4	0	1	0	0	0	0	0
382	1	0	1	4	0	1	2	0	1	0	0	0	0	1
502	2	0	0	6	1	0	18	1	0	1	1	1	1	1
503	2	0	0	2	1	0	7	0	0	1	0	0	1	0
504	2	0	0	6	0	0	16	1	1	1	1	1	1	1
505	2	0	0	67	0	0	5	1	0	1	0	0	1	1
506	2	0	0	8	1	1	14	1	0	1	1	0	1	1
507	2	0	1	4	0	1	5	0	0	0	0	1	0	1
509	2	0	0	3	1	0	3	0	0	0	0	0	0	1
510	2	0	0	53	1	1	16	0	1	1	0	1	1	1
511	2	0	0	2	1	1	8	0	0	1	0	0	1	0
512	2	0	0	9	1	1	5	0	0	1	0	0	1	1
513	2	0	0	3	0	1	7	0	1	0	0	0	1	1
515	2	0	1	18	0	1	8	0	0	1	1	0	1	1
516	2	0	0	7	1	0	4	0	0	0	0	0	1	0
517	2	0	1	3	1	0	5	0	0	1	0	0	1	0
522	2	0	0	1	1	0	8	0	0	1	0	0	1	1
523	2	0	0	3	1	1	8	0	0	0	1	1	0	0
524	2	0	0	2	0	1	1	0	0	0	1	0	0	0
525	2	0	1	4	0	1	1	0	0	0	0	0	0	0
526	2	0	0	3	1	0	4	0	0	1	0	0	1	0
527	2	0	0	4	1	1	8	0	0	0	1	0	1	1
528	2	0	0	2	1	1	3	0	0	0	0	1	0	1
529	2	0	1	3	0	1	10	0	1	0	0	1	0	1
530	2	0	0	2	0	0	14	0	1	0	1	0	1	1
531	2	0	0	5	1	1	4	1	0	1	0	0	0	0
532	2	0	1	1	1	0	5	0	0	0	0	0	0	0
533	2	0	0	6	0	1	12	0	1	1	0	1	1	1
534	2	0	0	15	0	0	3	1	0	0	0	1	0	1
536	2	0	0	4	1	1	1	0	0	0	0	0	0	1
537	2	0	1	3	1	0	6	0	0	0	1	0	1	1
538	2	0	0	30	1	1	12	0	1	1	0	1	1	1
539	2	0	0	2	0	0	5	1	0	0	0	0	1	1
540	2	0	1	12	1	1	3	0	0	0	1	0	0	0
541	2	0	0	2	0	0	11	0	1	0	0	0	0	0
542	2	0	0	24	0	1	7	0	0	0	1	1	1	1
543	2	0	1	1	0	1	1	0	0	0	0	0	0	1
544	2	0	0	2	0	0	3	0	1	0	0	0	1	1
545	2	0	1	20	0	0	8	0	1	0	1	0	1	1
546	2	0	0	2	1	0	6	0	0	0	0	0	0	1
547	2	0	0	18	1	0	4	0	0	0	0	0	1	1
548	2	0	0	2	0	0	11	0	1	0	0	0	1	1
549	2	0	0	3	1	0	3	0	1	0	0	0	0	1
550	2	0	0	6	0	0	16	1	1	1	1	1	1	0
551	2	0	1	6	0	1	2	0	0	0	0	0	0	1
553	2	0	1	2	1	1	2	1	0	0	0	0	1	0
554	2	0	0	1	1	0	5	1	0	0	0	0	1	0
556	2	0	0	2	1	0	4	0	0	1	0	1	0	1
557	2	0	0	2	1	0	3	0	0	1	1	0	0	1
558	2	0	1	11	0	1	7	0	1	1	0	0	1	1
559	2	0	1	5	0	0	15	1	1	0	1	1	1	1
560	2	0	0	3	1	1	2	0	0	1	0	0	0	0
561	2	0	0	44	0	0	5	0	0	1	0	1	1	1
562	2	0	0	2	1	0	6	0	1	0	1	0	0	1
563	2	0	0	1	1	1	5	0	0	1	0	0	1	0
566	2	0	1	2	0	1	2	0	0	0	0	0	0	0
567	2	0	0	7	0	0	6	0	1	1	0	0	1	1
569	2	0	1	6	0	0	5	0	0	1	0	0	0	1
571	2	0	0	3	1	0	3	0	0	0	1	1	0	1
572	2	0	1	1	0	0	10	0	0	0	1	0	0	1
573	2	0	1	1	0	0	5	0	0	0	0	0	0	1
575	2	0	0	3	0	0	5	0	0	1	0	0	1	1
579	2	0	0	12	0	1	3	0	0	0	0	0	1	1
580	2	0	1	1	0	1	19	0	0	1	1	0	1	1
581	2	0	1	3	0	0	13	0	1	1	1	1	1	1
583	2	0	1	3	1	0	13	1	1	1	0	1	1	1
585	2	0	0	21	1	0	2	0	1	0	0	0	1	1
587	2	0	0	3	1	0	1	0	0	0	0	0	0	0
588	2	0	0	3	0	0	3	0	0	1	0	0	1	0
589	2	0	1	3	1	0	3	0	1	0	0	0	0	0
590	2	0	0	38	0	1	6	0	0	1	0	0	0	0
591	2	0	1	4	1	1	6	0	0	0	0	0	1	1
592	2	0	0	3	1	0	2	0	0	0	0	0	0	0
594	2	0	1	3	1	0	2	0	0	1	0	0	1	1
595	2	0	1	8	1	0	2	0	0	1	0	0	1	1
596	2	0	1	2	1	1	5	0	0	0	1	0	1	0
598	2	0	1	16	0	1	10	0	0	0	1	0	0	1
599	2	0	1	33	0	0	8	0	0	0	0	0	1	1
600	2	0	1	6	0	0	8	0	0	0	0	0	1	1
601	2	0	0	1	0	1	5	0	0	0	1	0	0	0
602	2	0	1	3	0	1	3	1	0	0	0	0	1	0
604	2	0	0	2	1	0	2	1	0	0	0	0	0	0
606	2	0	0	2	1	0	1	0	0	0	0	0	0	0
608	2	0	0	2	0	1	9	0	0	0	0	0	1	1
610	2	0	1	63	1	1	12	0	1	1	0	0	1	1
611	2	0	0	39	0	0	11	1	0	1	0	1	1	1
614	2	0	0	1	0	1	7	0	1	0	1	0	0	1
615	2	0	1	2	1	1	7	1	0	0	0	0	1	1
617	2	0	1	6	0	1	4	0	0	1	0	0	1	1
618	2	0	1	4	1	1	3	0	0	1	0	0	0	1
621	2	0	0	3	1	0	9	0	1	0	0	0	1	1
622	2	0	0	4	1	0	10	0	0	1	0	0	1	0
624	2	0	1	3	1	0	7	1	0	0	0	0	1	1
626	2	0	0	2	0	1	8	1	1	0	0	0	1	0
629	2	0	0	6	1	1	6	0	1	0	1	0	1	1
630	2	0	1	4	1	1	12	1	0	1	0	0	1	1
631	2	0	1	1	1	0	2	0	0	0	0	0	0	0
632	2	0	0	9	0	1	6	0	0	1	0	0	1	1
633	2	0	0	17	0	1	10	1	1	1	0	0	0	1
634	2	0	1	1	1	0	4	0	0	0	0	0	0	0
635	2	0	0	2	1	0	2	0	0	0	0	0	0	1
636	2	0	0	3	0	1	8	0	0	1	1	0	1	1
637	2	0	1	2	0	1	7	0	0	1	1	0	1	1
639	2	0	0	5	1	0	3	0	1	0	0	0	0	0
640	2	0	1	2	0	1	10	0	0	0	1	0	0	1
641	2	0	0	7	0	1	5	1	0	0	0	0	1	0
642	2	0	0	3	1	0	8	0	1	0	0	0	1	1
644	2	0	0	2	1	1	6	1	0	0	1	0	1	1
647	2	0	1	27	1	0	5	0	0	1	0	0	1	1
648	2	0	1	4	1	0	7	1	0	0	1	0	1	0
649	2	0	0	1	1	0	5	0	0	0	0	0	1	0
650	2	0	0	15	0	1	3	0	0	0	0	0	1	1
651	2	0	0	16	0	1	3	0	0	0	0	0	1	1
652	2	0	0	4	0	1	3	0	1	0	0	0	0	0
653	2	0	0	5	1	1	11	0	0	1	0	1	1	0
654	2	0	0	2	0	1	3	0	0	1	0	0	1	1
655	2	0	1	1	1	0	12	1	0	0	1	0	1	1
656	2	0	0	3	1	1	4	1	0	0	0	0	1	1
657	2	0	1	2	0	1	7	0	1	0	0	0	1	1
658	2	0	0	2	1	1	10	1	0	1	0	0	1	1
659	2	0	1	2	1	0	4	0	0	0	0	0	0	0
660	2	0	0	1	1	0	4	1	0	0	0	0	0	1
661	2	0	1	5	0	1	17	0	1	0	1	1	1	1
662	2	0	0	7	0	1	4	0	0	0	0	0	0	1
663	2	0	1	35	0	1	9	0	0	0	1	0	0	1
664	2	0	0	3	1	0	6	0	0	1	0	1	1	1
665	2	0	0	15	0	1	2	0	0	0	0	0	0	0
666	2	0	0	3	1	0	4	0	0	1	0	0	1	0

## Sheet: Blad2
Inclnr
incldat
Hosp
Studyarm
Birth
Sex
OpnDat
OpnTime
ICOpnDat
ICOpnTime
ICOntslDat
ICUDischargeTime
Age
ageblock
DaysOnICU
staygrouped
shortvslongstay
Specialisme
Specialisme_snijd_beschouw
OpnType
KomtVan
ICUDischargeTo
DiedInICU
ApacheII
ApacheIV
ApacheIVMort
DiagnAp4plus
AdmissDayVsNight
WeekendAdm
DischDayVsNightt
WeekendDisch
Dischargeweekendnight
gt24hours
MTEOpname
DiscrYesNoAdmission
MTEONtslag
DiscrHYEsNODischarge
TMOAvailable
TMOQual
AmoICAvailable
PerProtocol
AmoICQual
TMONoMed
SmalvsHighAmounthomemed
AMOICNoMed
AMOZNoMed
TMOber
AMOICber
AMOzber
TMONoAll
AMOICNoAll
AMOZNoAll
ReasonNoMedRec
TMOMedRecDate
TMOMedRecTime
AMOICMedRecDate
AMOICMedRecTime
TMOVerifyWith
TMOConversationDuration
TMOTotalDuration
AmoICconversationDuration
AMOICTotalDuration
Convtime
TotalDuration
DefScoreOpnDef_sum
DefScoreOntslDef_sum
HighHarm04
AnyHarmDisch
Remarks
SourcePatList
SourceSEHEPD
SourceMedication
SourceAMOOpenbareApotheek
SourceOverdrAndereInst
SourceWelkeInst
SourceOZIS
SourceAndersnl
PercentageJuistTMOPDMS
TMOPDMSJUISTjaNee
filter_$
AdmissionNightAndWeekend
HighRiskHomemed
Highrisknumeric
A02Homemed
A10Homemed
A11Homemed
A12Homemed
A1112Homemed
B01Homemed
C01Homemed
C03Homemed
C07Homemed
c08Homemed
C09Homemed
C070809Homemed
C10Homemed
N05Homemed
N06Homemed
N0506Homemed
R03Homemed
S01Homemed
controleptnr
M04Homemed
M05Homemed
M0405Homemed
CHomemedtotal
PredScore1
PredYesNo4days
NonHighRiskMedR03Incl
NonHighRiskMedR03excl
NonHighRiskExclCN05N06
PredScore2
BPMHcorrectdocumented
logisticregressionmodel1
N040607
Predscrore1A
